# Supplementary material for: Dysregulated lactate metabolism synergizes with ALS genetic risk factors to accelerate motor decline
Source: PLoS One. 2026 Apr 17;21(4):e0347135. doi: 10.1371/journal.pone.0347135 (PMC13089715; doi:10.1371/journal.pone.0347135)
Supplement: S1 Table — (XLSX) [file pone.0347135.s002.xlsx]

## Sheet: Fig 1B
	3 months				6 months				12 months
	WT	LDHB +/-	LDHB -/-		WT	LDHB +/-	LDHB -/-		WT	LDHB +/-	LDHB -/-
Time in seconds	120	73.6667	44.6667		120	57.6667	59		56	21.6667	12
	107.333	98.3333	37.6667		120	120	5.33333		120	38	9.33333
	120	45.3333	43.6667		120	104	60.3333		94.3333	4.66667	18
	67.6667	60.6667	24.3333		119.333	48.6667	41		84	7.66667	23.6667
	120	111.333	11		70.6667	120	49.3333		79.3333	10.6667	4.66667
	118.333	42	41.6667		85		15		62.6667	64.6667	15
	120	99.3333	15.3333		113.333		21.6667		58.6667	19.3333
	115.667				93.6667		17		39
	120				42.6667				52.3333
	120				68				107.667
	73.6667				120				88
	120				120				26.6667
	120				67				44.6667
	61.3333				120				35.6667
	120				58				113.333
	120				96.6667				120
	82				120
	120

## Sheet: Fig 1C &D
	Ankle Amplitude (mV)				Sciatic Notch Amplitude (mV)
	WT	LDHB KOMP +/-	LDHB KOMP -/-		WT	LDHB KOMP +/-	LDHB KOMP -/-
	4	1.6	1.4		4.35	1.35	1
	4	3.1	1.15		2.6	2.35	1.35
	2.15	1.35	2.5		2.5	1.25	1.5
	3.15	4.7	2.55		2.55	3.45	1
	2.6	2.55	1.89		2	2	1.95
	3.15	4.1			2.5	3.45
	2.3	2.65			2.55	2.7
	2.95				2.15
	4.6				2.75
	2.05				2.25
	1.7				1.25
	2.1				2.15
	4				3.9
	1.55				1
	4.4				1.85
	2.3				1.7
	5.1				4.65
	2.85				2.8
	2.9				1.8
	3.6				2.75
	4.05				2.75
	4.1				2.8
	3.05				2.9
	3.5				2.25
	2.6				2.15
	4.7				3.4
	3.3				2.65
	4.2				3.05
	3.95				3.25
	1.65				1.2
	2.95				2.3
	1.5				2.35
	3.05				2.45
	2.95				1.55
	2.95				2.35
	1.6				2
	2.9				3.25
	2				1.9

## Sheet: Fig 1H
WT										LDHB Het										LDHB KO
1612	g-ratio		2944	g-ratio		3047	g-ratio			1613	g-ratio		2772	g-ratio		2773	g-ratio			1615	g-ratio		1616	g-ratio		1619	g-ratio
	0.722471			0.735708			0.725222				0.745742			0.776219			0.729874				0.788918			0.752937			0.650275
	0.72479			0.703661			0.731283				0.663492			0.664058			0.710535				0.779857			0.714531			0.735856
	0.649879			0.622707			0.763468				0.732524			0.731469			0.730713				0.807723			0.681537			0.741005
	0.623156			0.580124			0.775623				0.660228			0.713554			0.721167				0.780428			0.573643			0.786142
	0.689017			0.712786			0.682942				0.612082			0.781328			0.737253				0.685146			0.743114			0.776253
	0.758828			0.691861			0.703332				0.698612			0.6531			0.732571				0.722785			0.632326			0.664201
	0.719395			0.721198			0.728354				0.647624			0.689513			0.729718				0.680859			0.648355			0.777624
	0.648981			0.618106			0.697954				0.721802			0.642175			0.717997				0.750457			0.64533			0.834257
	0.76661			0.727791			0.755423				0.809131			0.654635			0.689466				0.728302			0.613679			0.753618
	0.695078			0.710309			0.696345				0.811192			0.682756			0.682182				0.765631			0.583915			0.772819
	0.713915			0.65352			0.789144				0.700161			0.683504			0.721793				0.775125			0.628415			0.728579
	0.7423			0.615772			0.76583				0.760338			0.640179			0.722318				0.792218			0.744493			0.806593
	0.714214			0.627111			0.729111				0.715729			0.693327			0.613409				0.728476			0.649174			0.752642
	0.664721			0.586814			0.675589				0.69326			0.678512			0.65792				0.712634			0.581707			0.71928
	0.608697			0.708815			0.722944				0.663244			0.76513			0.724208				0.607444			0.565695			0.725817
	0.719047			0.710083			0.560209				0.669901			0.6716			0.69461				0.754498			0.465656			0.685388
	0.698577			0.717953			0.761743				0.73635			0.746872			0.706898				0.700865			0.546032			0.668483
	0.662139			0.658369			0.646633				0.752178			0.736793			0.683933				0.683989			0.57699			0.645476
	0.671764			0.661181			0.655582				0.704473			0.724303			0.725666				0.651549			0.492741			0.710297
	0.672953			0.636622			0.66298				0.702376			0.678794			0.727072				0.629234			0.597114			0.616646
	0.664719			0.666973			0.692243				0.628727			0.678496			0.738887				0.562788			0.703957			0.75484
	0.615506			0.678897			0.709943				0.535983			0.70107			0.67647				0.751914			0.664579			0.684231
	0.610659			0.651463			0.710714				0.709322			0.695836			0.704813				0.724356			0.466113			0.749978
	0.625544			0.58294			0.679109				0.684662			0.633564			0.697554				0.697464			0.608913			0.656956
	0.611063			0.582533			0.680817				0.665046			0.667031			0.68483				0.451117			0.716252			0.683849
	0.634879			0.554322			0.695141				0.751073			0.725935			0.649639				0.749074			0.653935			0.641537
	0.699653			0.670795			0.721975				0.694346			0.611179			0.741685				0.65729			0.560024			0.726081
	0.553062			0.57482			0.6593				0.641532			0.703778			0.635581				0.644365			0.576782			0.713889
	0.675246			0.680652			0.599668				0.655799			0.72165			0.719288				0.597301			0.449458			0.733451
	0.71196			0.6987			0.721676				0.745937			0.722596			0.678629				0.709532			0.699391			0.655731
	0.674488			0.680716			0.64307				0.649732			0.704545			0.612002				0.676565			0.574163			0.752884
	0.703908			0.697447			0.700565				0.71456			0.751356			0.656868				0.715698			0.542043			0.634679
	0.510731			0.722284			0.718012				0.723257			0.72041			0.707955				0.693888			0.65405			0.542027
	0.555144			0.627234			0.739035				0.701535			0.768072			0.71731				0.75175			0.611451			0.706961
	0.534354			0.640432			0.719659				0.649535			0.783693			0.701572				0.746452			0.700801			0.789943
	0.623328			0.717503			0.751273				0.682324			0.733749			0.686836				0.669367			0.554007			0.743584
	0.626319			0.672349			0.755752				0.640751			0.761808			0.698217				0.692701			0.576259			0.68222
	0.647708			0.706083			0.734317				0.616465			0.748312			0.711255				0.593696			0.649955			0.692759
	0.533989			0.735503			0.769263				0.672793			0.712835			0.721417				0.668785			0.636796			0.698873
	0.744037			0.721176			0.665972				0.581369			0.743286			0.730646				0.684374			0.600545			0.783405
Average	0.660571			0.666583			0.70743				0.68863			0.707426			0.700769				0.699115			0.615922			0.714478
G Ratio
	WT	Het	KO
	0.660571	0.68863	0.699115
	0.666583	0.707426	0.615922
	0.70743	0.700769	0.714478
Average	0.678195	0.698941	0.676505

## Sheet: Fig 1L
		Full	Partial	None	Total
WT		32	0	0	32
WT		43	1	1	45
WT		21	0	0	21
Total		96	1	1	98
LDHB KO		0	21	8	29
LDHB KO		0	23	1	24
LDHB KO		0	28	5	33
Total		0	72	14	86
LDHB Het		0	26	3	29
LDHB Het		0	21	2	23
LDHB Het		0	40	0	40
		0	87	5	92
		Percentage Innervation
		Full	Partial	None	Total
WT		100	0	0	100
WT		95.5556	2.22222	2.22222	100
WT		100	0	0	100
LDHB KO		3.44828	68.9655	27.5862	100
LDHB KO		0	95.8333	4.16667	100
LDHB KO		0	84.8485	15.1515	100
LDHB Het		0	89.6552	10.3448	100
LDHB Het		0	91.3043	8.69565	100
LDHB Het		0	100	0	100

## Sheet: Fig 2A
	3 months			6 months			12 months
Time in seconds	WT	LDHB MNKO		WT	LDHB MNKO		WT	LDHB MNKO
	82.33	113.667		120	120		120	116.67
	120	120		120	36.6667		96.67	97.67
	120	95.67		120	120		120	56.67
	113	41.67		120	120		19	61.33
	113.33	101.67		104	120		120	74.33
	120	120		120	120		108.67	106
	58	89		120	58.33		77	111.67
	120	105.33		120	118.67		43	9.67
	120	117.67		90	85			120
		98.67			112.33			103.333
		120			120			66
		120			4.33			3.33
		120			120			120
		120			80			84
		120			77			35.33
		11.33			120			120
		120			120
		112.33			120
		120			120
		84.67
		120
		120
		120

## Sheet: Fig2B
	3 months			6 months			12 months
Time in seconds	WT	LDHB SCKO		WT	LDHB SCKO		WT	LDHB SCKO
	82.33	119		120	120		120	18
	120	120		120	46		96.67	17.67
	120	120		120	49.33		120	9.33
	113	120		120	80.33		19	22.67
	113.33	120		104	120		120	49
	120	103.33		120	98		108.67
	58	46.67		120			77
	120	93		120			43
	120	120		90
		120
		120
		83.67
		95
		104.67

## Sheet: Fig 2E
		Full	Partial	None	Total
WT		32	0	0	32
WT		43	1	1	45
WT		21	0	0	21
Total		96	1	1	98
LDHB MNKO		19	9	0	28
LDHB MNKO		17	10	0	27
LDHB MNKO		13	6	0	19
		49	25	0	74
		Percentage Innnervation
		Full	Partial	None	Total
WT		100	0	0	100
WT		95.5556	2.22222	2.22222	100
WT		100	0	0	100
LDHB MNKO		67.8571	32.1429	0	100
LDHB MNKO		62.963	37.037	0	100
LDHB MNKO		68.4211	31.5789	0	100

## Sheet: Fig 3C
	WT	BKO	LDHB	K23T	G28A	Y146N	G163R	E105Q	M175K	K233N	V236L	P293A	R172H
Normalized cell lysis activity/LDHB protein	0.307044	0.148184	1	0.0268627	0.960846	0.310859	0.14063	0.214001	0.141145	0.599604	0.557265	0.583026	0.00605921
Error bar	0.0414082	0.0147798	0.0890327	0.00306728	0.195239	0.0286426	0.0175323	0.0170873	0.0162799	0.0618536	0.0848087	0.030274	0.000700731
	WT	BKO	LDHB	K23T	G28A	Y146N	G163R	E105Q	M175K	K233N	V236L	P293A	R172H
n=1	0.340881	0.149531	1.15201	0.0279266	0.732379	0.308885	0.147612	0.216217	0.144215	0.649126	0.583822	0.609088	0.00633825
n=2	0.355588	0.173083	1.00431	0.031563	1.34932	0.361428	0.166898	0.242426	0.167682	0.673017	0.689067	0.617325	0.00710909
n=3	0.224664	0.121937	0.843683	0.0210986	0.800841	0.262266	0.107381	0.183359	0.111538	0.476668	0.398905	0.522665	0.00473028

## Sheet: Fig 4A & S1E
	3 Months (Fig 4A)
	WT			LDHB MNKO; TDP43Q331K/WT			TDP43Q331K/WT			LDHB MNKO
Time in Seconds	60	120	120	120	87	97	56	100	50	120	101	120
	120	120	120	77	55	79	30	48	22	120	120	120
	120	120	120	106	52	120	120	120	120	120	59	108
	120	120	120	33	65	43	120	120	120	8	37	80
	120	90	118	68	27	120	120	120	120	105	120	80
	120	120	120	23	35	35	120	120	120	120	120	120
				100	99	64	120	120	120	27	120	120
				120	29	29	120	120	120	76	120	120
				68	100	57	120	93	120	113	120	120
				11	32	24	120	120	120	120	120	56
				15	20	27	42	111	120	120	120	120
				120	120	120	120	38	54	120	120	120
				120	87	97	120	120	120	120	120	120
				77	55	79	120	120	120	120	120	120
				120	120	120	120	120	120	120	120	120
				120	87	97	52	72	54	12	13	9
				77	55	79	82	84	120	120	120	120
				9	9	13	120	120	120	120	97	120
				69	102	117	120	120	120	120	120	120
							120	120	120	111	86	57
							117	120	120	120	120	120
							93	59	90	120	120	120
										120	120	120
	6 Months (Fig S1E)
	WT			LDHB MNKO; TDP43Q331K/WT			TDP43Q331K/WT			LDHB MNKO
Time in Seconds	120	120	120	3	6	1	120	91	80	120	120	120
	120	67	120	22	16	36	120	120	117	42	31	37
	120	120	120	25	38	45	120	120	120	120	120	120
	120	120	120	91	97	58	120	110	87	120	120	120
	120	120	120	120	19	20	116	37	37	120	120	120
	120	120	120	120	120	68	88	80	35	120	120	120
	120	120	120	40	20	30				22	98	55
	120	120	120	47	40	30				119	120	117
	120	120	120	120	120	120				82	63	110
	120	120	120	16	26	29				120	97	120
	116	120	120							120	120	120
	120	120	120							120	120	120
	120	120	120							103	50	87
	120	120	120							120	50	61
	120	120	120							120	120	120
	120	120	120							120	120	120
	120	120	120							120	120	120
	99	120	120							120	120	120
	120	100	120
	120	120	120

## Sheet: Fig 4B C D
Ankle Amplitude (4B)					Sciatic Notch CMAP Amplitude(4C)					SNAP Conduction Velocity (4D)
WT	LDHB MNKO	TDPQ331K/WT	LDHB MNKO; TDPQ331K/WT		WT	LDHB MNKO	TDPQ331K/WT	LDHB MNKO; TDPQ331K/WT		WT	LDHB MNKO	TDPQ331K/WT	LDHB MNKO; TDPQ331K/WT
5.85	1.3	1.75	3.9		3.15	1.15	1.15	2.75		25	26	27	25
2.3	1.6	2.5	2.35		2.15	1.7	0.9	1.65		25	32	25	27
2.4	2.6	2.35	0.55		1.7	2.4	2.15			24	27	27	26
3.3	3.3	2.8	3.15		3.2	3.55	2	2.95		32	27	27	27
3.15	1.75	1.75	2.2		2.7	1.7	1.4	1.6		26	27	24	26
3	1.45	3.7	3.1		2	1	2.45	2.65		27	27	27	25
1.15	1.7	5.35	3.9		1.35	1.4	4.3	1.4		27	27	27	26
2.7	1.1	2.45	4.25		1.7	0.75	1.65	3.1		25	27	27	27
2		2.25	2.15		2.75		1.7	1.85		27		26	27
2.85		1.1	4				0.45	3.2		26		27	32
			1.05					0.95					27
			1.15					1.25					26

[truncated: 3 more sheets: Fig 4I, Fig 4P &S1A B, Fig 5]
